# Supplementary material for: Antimicrobial susceptibility profiles of invasive bacterial infections among children from low- and middle-income countries in the Western Pacific Region (WPRO) – a systematic review and meta-analysis
Source: Lancet Reg Health West Pac. 2024 Aug 31;51:101177. doi: 10.1016/j.lanwpc.2024.101177 (PMC11402324; doi:10.1016/j.lanwpc.2024.101177)
Supplement: Supplement 2 [file mmc2.xlsx]

## Sheet: INCLUDED STUDIES
Paper ID (allocated prior to data extraction + excluded papers thus no longer sequential)	First author	Year Published	Title	Year(s) sample data collected: START	Year(s) sample data collected: END	Study design	Prospective vs Retrospective	Country	SETTING: (Rural, urban non-tertiary, urban tertiary etc)	Patient population	Age range (neonate = 0, infant = 0.5, other ages reported in years)	n Number isolates reported of all bacteria.	Denominator (if given) N/A= Not available	CA vs HA	Specimen type	Sampling strategy	Target organism(s)	Total number relevant isolates: i.e. relevant organisms and relevant sterile culture sites.	Specimen processing / target organism identification methodology	AST method	AMR definition used (CLSI, EUCAST etc)	Reporting of MDR	Study Limitations	GRADE level of evidence (A - D)	GRADE level rationale	MICRO quality (A - E)	MICRO level rationale	MICRO: Specimen Types	MICRO: Sampling period	MICRO: Sampling strategy	MICRO: Geographic setting	MICRO: Clinical setting	MICRO: Target organism ID	MICRO: AST	MICRO: AMR/MDR definition	MICRO: Accreditation/EQA	MICRO: Duplicates	MICRO: Population	MICRO: Denominators	MICRO: Whole resistance numbers, not proportions	SUM	presence/absence of quality control and the strains used for control
3	Aglua	2018	Methicillin-Resistant Staphylococcus aureus in Melanesian children with haematogenous osteomyelitis from the central highlands of Papua New Guinea.	2012	2017	Case series	Prospective	Papua New Guinea	Rural	Children with community acquired haematogenous osteomyelitis admitted to SJNM-KUGH hospital	0-13	57	70	CA	Joint aspiration bone blood "pus"	Convenience	Escherichia coli Klebsiella spp. Pseudomonas aeruginosa Staphylococcus aureus note only AST on staph aureus	54	Specimens applied to Agar plates (blood, chocolate, MacConkey). Staph indentified by catalse/oxidase then confirmed by DNAase and coagulase, Gram negatives identified by morphology, lactose fermentation, IMViC, triple sugar agar and urease	Disc diffusion	CLSI	Not reported	No reporting of sensitivies to non-Staph isolates. No testing of MDR	C	Single site study but prospective, large effect (MRSA proportion). Risk of bias.	C	No accreditation/EQA details, MDR not discussed or defined. Organism ID and AST methods described. No clear errors.	1	1	1	1	1	1	1	0	0	0	1	1	1	10	NA
4	Nor Azizah	2016	Community-acquired Bacteremia in paediatrics: Epidemiology, aetiology and patterns of antimicrobial resistance in a tertiary care centre, Malaysia	2001	2011	Case series	Retrospective	Malaysia	Urban tertiary	Children with a positive blood culture during admission at Selayang Hospital, Gombak District, Selangor, Malaysia.	0-13	222	2134	CA	Blood	Chart review, convenience sampling	Acinetobacter spp. Escherichia coli Streptococcus agalactiae Haemophilus influenzae Klebsiella spp. Neisseria meningitidis Salmonella spp. Pseudomonas aeruginosa Staphylococcus aureus Streptococcus pneumoniae Streptococcus pyogenes	173	Organism identification via API and VITEK.	Disc diffusion. ESBL confirmed via phenotypic confirmatory test (increase in 5mm when clavulanate was added to 3GC)	CLSI	Not reported	Minimal breakdown of each clinical syndrome for each pathogen and no breakdown of each sensitivity for each pathogen.	C	Single site, retrospective, observational study. Risk of bias.	C	No accreditation/EQA details, MDR not discussed or defined. Organism ID and AST methods described. No clear errors.	1	1	1	1	1	1	1	0	0	1	1	1	0	10	NA
5	Anderson	2014	Epidemiology of bacteremia in young hospitalized infants in Vientiane, Laos, 2000-2011.	2000	2011	Case series	Prospective	Laos	Urban tertiary	Infants admitted to Mahosot Hospital with Sepsis	0-0.5	85	1438	CA	Blood	Convenience	Acinetobacter spp. Escherichia coli Streptococcus agalactiae Klebsiella spp. Pseudomonas aeruginosa Staphylococcus aureus Streptococcus pneumoniae Streptococcus pyogenes Salmonella spp.	72	Not defined	ESBL: Cefpodoxime screening then confirmed by CLSI disc diffusion. Not described for other	CLSI	Not reported	No reporting of organism identification method. No specific reporting of AST method except for ESBL	C	Single site, prospective, observational study. Risk of bias.	D	Accreditation details not provided EQA participation not confirmed Organism ID and AST methodology only partially described. No ID or AST errors detected	1	1	1	1	1	0	1	0	0	0	1	1	0	8	NA
6	Ariffin	2012	Comparison of antimicrobial resistance in neonatal and adult intensive care units in a tertiary teaching hospital.	2005	2009	Case series	Retrospective	Malaysia	Urban tertiary	Neonates with positive BC after 48hrs from Hospital of the University of Science, Kelantan	0	742	742	HA	Blood	Chart review. Excluded neonatal EOS. No comment on exclusion of skin contamination/correlation between CoNS and clinical phenotype	Acinetobacter spp. Escherichia coli Klebsiella spp. Pseudomonas aeruginosa Staphylococcus aureus	252	Processing via CLSI guidelines. Identification based on a conventional system and/or an API system.	Kirby-Baeur	CLSI	Not reported	Retrospective case series. No differentiation of CoNS whether clinical sepsis or not.	C	Single site, retrospective, case series study. Risk of bias.	B	Accreditation details provided. EQA participation not confirmed Organism ID and AST methodology described. No ID or AST errors detected	1	1	1	1	1	1	1	?	1	0	1	1	0	10
7	Bao	2019	The changing phenotypes and genotypes of invasive pneumococcal isolates from children in Shenzhen during 2013-2017.	2013	2017	Case series	Retrospective	China	Urban tertiary	Children with invasive S. pneumoniae from Shenzen Children's Hospital	0-13	94	94	N/A	Blood CSF joint aspirate	Not described. Infers chart review.	Streptococcus pneumoniae	94	Optochin sensitivity test, bile solubility test, Omni serum assay.	E-strip tests	CLSI	Yes: defined as resistance to >=3 classes of antimicrobials	Sampling method not described - implies recruited all invasive pneumococcal isolates.	C	Single site. Retrospective. Risk of bias.	C	Accreditation details not provided. EQA participation not confirmed. Organism ID and AST methodology completely described. No ID or AST errors detected	1	1	0	1	1	1	1	1	1	0	0	1	1	10	S. pneumoniae strains ATCC 49,619 acted as standard control for antimicrobial susceptibility test.
10	Liang	2019	Prevalence, serotypes, and drug resistance of nontyphoidal Salmonella among paediatric patients in a tertiary hospital in Guangzhou, China, 2014-2016	2014	2016	Case series	Retrospectve	China	Urban tertiary	Paediatric patients from Guangzhou Women and Children's Medical Centre Guangzhou with NTS	Paediatric Patients (not specified)	220	4586	N/A	Stool	Chart review, convenience sampling	Salmonella spp.	220	Agar plates - biochemical parameters for identification described. Confirmation via slide agglutination with commerial antisera	Not stated	Not stated	Yes: defined as resistance to >=3 antimicrobials (NOT class)	No reporting of AST method. Only proportions given for study	C	Single site, retrospective, case series study. Risk of bias.	D	Accreditation details not provided. EQA participation not confirmed. Organism ID but not AST methodology described. No ID or AST errors detected	1	1	1	1	1	1	0	1	0	1	1	1	0	10
13	Wang C	2020	Analysis of Pathogen Distribution and Its Antimicrobial Resistance in Bloodstream Infections in Hospitalized Children in East China, 2015-2018	2015	2018	Case series	Retrospective	China	Urban tertiary	Children Hospitalised in multiple hospitals in Shandong Province with bacteraemia	0-13	14107	N/A	HA	Blood	Chart review, convenience sampling	Acinetobacter spp. Escherichia coli Streptococcus agalactiae Haemophilus influenzae Klebsiella spp. Staphylococcus aureus Streptococcus pneumoniae Streptococcus pyogenes Salmonella spp.	4633	VITEK-2, Microscan WalkAway-96 Plus, Phoenix-100 System or mass spectrometry	Kirby-Baeur, MIC method or E-test	CLSI	Not reported	Error in Staph numbers	C	Multi-site, retrospective study with large numbers. X1 Imprecision noted (S. aureus difference between tables). Risk of bias.	C	Accreditation details not provided. EQA participation not confirmed. Organism ID and AST fully described. No ID or AST errors detected	1	1	1	1	1	1	1	0	0	1	1	1	0	10	NA
14	Zhao	2020	Investigation of antibiotic resistance, serotype distribution, and genetic characteristics of 164 invasive streptococcus pneumoniae from North China between April 2016 and October 2017	2016	2017	Case series	Prospective	China	Urban tertiary	Children with suspected or confirmed invasive pnuemococal disease	0-17	164	N/A	N/A	Blood CSF pleural fluid	Convenience sampling	Streptococcus pneumoniae	164	Culture and biochemistry/selective agars (optochin, bile solubility, alpha haemolysis)	MIC (agar dilution)	CLSI	Not reported	No assessment of MDR.	C	Prospective, multi-center study with relatively small numbers. Calculation errors (AST reported in % - meningitis calculations not clear).. Risk of bias.	C	Accreditation details not provided. EQA participation not confirmed (but use quality control specimen). Organism ID and AST fully described. No ID or AST errors detected.	1	1	1	1	1	1	1	0	0	1	1	1	0	10	S. pneumoniae ATCC 49,619 was used as the quality control strain and was included in each batch of tests to ensure accurate results
16	Moore	2016	Antimicrobial susceptibility of uropathogens isolated from Cambodian children	2007	2011	Case series	Retrospective	Cambodia	Urban non-tertiary	Children presenting to Ankor Childrens Hospital with suspected UTI	Paediatric Patients (not specified)	217	28732	N/A	Urine	Convenience sampling	Acinetobacter spp. Escherichia coli Klebsiella spp.	201	Agar, gram stain, biochemical tests	Disc diffusion	CLSI	Not reported	Use of bag specimens in younger children. Error in E. coli Augmentin sensitivity and percentages of some gram negatives	C	Single site, retrospective, case series study.Risk of bias.	C	Accreditation details not provided. EQA participation not confirmed. Organism ID and AST fully described. No ID or AST errors detected.	1	1	1	1	1	1	1	0	0	1	1	1	1	11	NA
19	Chheng	2013	A prospective study of the causes of febrile illness requiring hospitalization in children in Cambodia.	2009	2010	Case series	Prospective	Cambodia	Urban non-tertiary	Children presenting to Ankor Childrens Hospital with febrile illnesses	0-15	85 (75 BC, CSF 10)	1225 (1212 BC)	CA	Blood CSF	Convenience sampling	Acinetobacter spp. Escherichia coli Klebsiella spp. Haemophilus influenzae Neisseria meningitidis Pseudomonas aeruginosa Staphylococcus aureus Streptococcus pneumoniae Streptococcus pyogenes Salmonella spp.	79	Agar then API test kits. NAATs for S. pneumoniae, Hib, N. meningitidis and S. suis	Disc diffusion and E-tests	CLSI	Defined as resistance to Chloramphenicol, Ampicillin and Co-trimoxazole)	Large prospective study but very minimal AMR data given for isolates.	C	Single site, prospective, observational high quality study. Risk of bias. Minimal details of AMR data despite testing i.e publication bias ?sufficient to drop to D	C	Accreditation details not provided. EQA participation not confirmed. Organism ID and AST fully described. No ID or AST errors detected	1	1	1	1	1	1	1	1	0	0	1	1	1	11	NA
20	Li C	2018	Clinical characteristics and etiology of bacterial meningitis in Chinese children >28 days of age, January 2014-December 2016: a multicenter retrospective study.	2014	2016	Case series	Retrospective	China	Urban tertiary and urban-non tertiary	Children with clinical or confirmed bacterial meningitis	0.5-18	374 (BC 163, CSF 211)	837	N/A	Blood CSF	Convenience sampling	Escherichia coli Streptococcus agalactiae Haemophilus influenzae Neisseria meningitidis Staphylococcus aureus Streptococcus pneumoniae Salmonella spp.	217	Not stated in detail. Only mentions, culture, gram stain and PCR in passing.	MIC cut-off described for S. pneumonia, but methods not described.	CLSI	Not reported	No mention of Organism ID, AST method, CA/HA	C	Retrospective, multi-centre observational study. Risk of bias. Minimal details on Organism ID/AST methodology.	D	Accreditation details not provided. EQA participation not confirmed. Organism ID and AST not described in detail. No ID or AST errors detected	1	1	1	1	1	0	1	0	0	1	1	1	?	9	NA
21	Dong Y	2017	Group B Streptococcus causes severe sepsis in term neonates: 8 years experience of a major Chinese neonatal unit.	2008	2015	Case series	Retrospective	China	Urban tertiary	Neonates with GBS admitted to Children's Hopsital of Fudan, University of Shanghai	0	43	N/A	N/A	Blood CSF	Convenience sampling	Streptococcus agalactiae	43	BacT/ALERT System for blood. CSF: blood agar, gram stain, catalase, CAMPT and lancefield grouping	E-test, disc diffusion, VITEK-2	Not stated	Not reported	Small numbers. No mention of AMR definition	C	Retrospective, single centre observational study. Risk of bias. Information of ID/AST but reference used not mentioned	D	Accreditation details not provided. EQA participation not confirmed. Organism ID and AST fully described but no information on which reference. No ID or AST errors detected	1	1	1	1	1	1	1	0	0	0	0	1	1	9	NA
23	Yu F	2011	Causative organisms and their antibiotic resistance patterns for childhood septic arthritis in China between 1989 and 2008	1989	2008	Case series	Retrospective	China	Urban tertiary	Children with septic aethritis admitted to a university teaching hospital in South-Central China	0-16	51	158	N/A	Blood joint aspirate	Convenience sampling	Acinetobacter spp. Escherichia coli Pseudomonas aeruginosa Staphylococcus aureus	43	Manual of Clinical Microbiology Method. Implies agar and biochemical tests but not stated	Disc diffusion & Micro Scan SA-4	Not stated	Resistance to Gentamicin, Erythromycin and Cefazolin	Spelling mistakes, missing footnotes, mathematic errors, small numbers	D	Retrospective, single centre observational study with small numbers and multiple errors in spelling, calculations and footnotes suggesting risk of poor quality data. Risk of bias.	D	Accreditation details not provided. EQA participation not confirmed. Organism ID and AST only partiallyd described. No ID or AST errors detected	1	1	1	1	1	1	1	1	0	0	1	1	0	10	NA
24	Yu F	2011	High prevalence of extended-spectrum beta lactamases among Salmonella enterica Typhimurium isolates from pediatric patients with diarrhea in China	2007	2009	Case series	Retrospective	China	Urban tertiary	Children with diarrhea presenting to Jiangxi Provincial Paediatric Hospital ni Nanchang, China	0.5-5	62	N/A	N/A	Stool	Children with diarrhoea and S. typhi cultured	Salmonella spp.	62	Standard biochemical testing + commering typing with anti-serum	Disc diffusion, MICS for 3GC	CLSI	yes, doesn't specifically define, but reports "x number resistant to at least three agents" not defined by class	AMR definition not clearly defined. No denominator	C	Retrospective, small single center, observational study. Risk of bias..	C	Accreditation details not provided. EQA participation not confirmed. Organism ID and AST fully. No ID or AST errors detected	1	1	1	1	1	1	1	0	0	0	1	1	1	10
25	Dong F	2018	Epidemiology of carbapenem-resistant Klebsiella pneumoniae bloodstream infections in a Chinese Children's Hospital: predominance of New Delhi metallo-beta-lactamase-1.	2011	2014	Case series	Retrospective	China	Urban tertiary	Children with Klebsiella pneumoniae bloodstream infection admitted to Beijing Children's Hospital	Paediatric Patients (not specified)	164	N/A	N/A	Blood	Chart review, convenience sampling	Klebsiella spp.	164	VITEK-2 & Phoenix-100	MIC via automated broth micrdilution	CLSI, EUCAST for Colistin	Yes but not defined	Not MDR definition. Only extended AST on Carapenem resistant organisms. Did not state numbers of Carapenem resistant organisms tests for exam Abx only percentages	C	Retrospective, small single center, observational study. Risk of bias.	C	Accreditation details not provided. EQA participation not confirmed. Organism ID and AST fully. No ID or AST errors detected	1	1	1	1	1	1	1	0	0	1	1	1	0	10
27	Fox-Lewis	2018	Antimicrobial Resistance in Invasive Bacterial Infections in Hospitalized Children, Cambodia, 2007-2016.	2007	2016	Case series	Retrospective	Cambodia	Urban non-tertiary	Children with invasive bacterial infecitons at Ankor Childrens Hospital	Paediatric Patients (not specified)	1341	39050	Both	Blood CSF	Chart review, convenience sampling	Escherichia coli Klebsiella spp. Acinetobacter spp. Staphylococcus aureus Streptococcus pneumoniae Salmonella spp. Pseudomonas aeruginosa Streptococcus pyogenes Haemophilus influenzae Neisseria meningitidis	1233	Referenced papers from same site: API and routine methods.	Disc diffusion, E-test	CLSI	Yes but not defined	No MDR definition	C	Retrospective,large single center, observational study. Risk of bias.	C	Accreditation details not provided. EQA participation not confirmed. Organism ID and AST fully. No ID or AST errors detected	1	1	1	1	1	1	1	0	0	1	1	1	1	11	NA
29	Shen	2019	The etiology of acute meningitis and encephalitis syndromes in a sentinel pediatric hospital, Shenzhen, China	2015	2018	Case series	Prospective	China	Urban tertiary	Children with meningitis/ encephalitis at Shenzen Children's Hospital	Paediatric Patients (not specified)	70	171	N/A	Blood CSF	Convenience sampling	Streptococcus agalactiae Streptococcus pneumoniae Escherichia coli Haemophilus influenzae Neisseria meningitidis Pseudomonas aeruginosa Klebsiella spp. Acinetobacter spp. Staphylococcus aureus	56	VITEK-2, Serotyping, PCR, Lateral flow assay, NGS	Disc diffusion	CLSI	Not reported	Calculation errors	D	Prospective, small single center, observational study. Risk of bias. Errors in calculations.	C	Accreditation details not provided. EQA participation not confirmed. Organism ID and AST fully described. No ID or AST errors detected	1	1	1	1	1	1	1	0	0	1	1	1	1	11	NA
31	Jiang H	2017	Prevalence and antibiotic resistance profiles of cerebrospinal fluid pathogens in children with acute bacterial meningitis in Yunnan province, China, 2012-2015.	Jan 2012	Dec 2015	Case series	Prospective	China	Urban tertiary	Children with acute bacterial meningitis	0-12	179	N/A	N/A	CSF	Chart review, convenience sampling	Streptococcus pneumoniae Streptococcus agalactiae Staphylococcus aureus Escherichia coli Haemophilus influenzae Salmonella spp. Klebsiella spp. Pseudomonas aeruginosa Acinetobacter spp.	135	Immediately after collection, each CSF specimen was centrifuged at 1500 rpm for 15 minutes. The supernatant was removed, and the sediment was analyzed by Gram a stains if the patient's white blood cell count was >10/mm3. In addition, cerebrospinal fluid (CSF) specimens were inoculated into PEDS Plus bottles and cultivated using the BD BACTEC™ FX system (BD Diagnostics, Sparks, MD). Gram stain res…	Kirby-Bauer disc diffusion method on Mueller-Hinton agar, interpreted according to the Clinical and Laboratory Standards Institute (CLSI) guidelines and quality-controlled using Escherichia coli ATCC25922 and Staphylococcus aureus ATCC25923. The antibiotics tested were obtained from the Oxoid Company, located in the UK. Isolates showing intermediate levels of susceptibility were classified as non…	CLSI	Not reported	No details of how cases were identified or excluded MDR not defined	D	Single site observational study Inclusion process not documented, not clear if consecutive cases. Significant risk of bias.	E	Overt ID and/or AST errors detected/strongly suspected	1	1	1	1	1	1	1	0	0	1	1	1	1	11	Quality-controlled using Escherichia coli ATCC25922 and Staphylococcus aureus ATCC25923.
34	Yang	2019	Detection of non-typhoidal Salmonella gastroenteritis in a tertiary children's hospital in China.	Jan 2016	May 2018	Case series	Retrospective	China	Urban tertiary	Children with symptomatic gastroenteritis	2-15	613	N/A	N/A	Stool blood	Chart review, convenience sampling	Salmonella spp.	92	Stool samples were collected using a sterile container, blood samples were collected in blood culture bottles (BD BACTECTM, USA). The collected stool and blood samples were immediately transported to the laboratory. The collected stool samples were cultured on Mac- Conkey agar (Sigma-Aldrich, USA) and xylose lysine deoxycholate agar (Sigma-Aldrich, USA) and incubated at 37°C for 18 - 24 hours. No…	The minimum inhibitory concentration (MIC) for various antibiotics such as Gentamicin, Amikacin, Ampicillin, 3GC, Amoxicillin, Ciprofloxacin, Chloramphenicol, Co-trimoxazole and Naldixic acid (Sigma-Aldrich, USA) against NTS was determined. The inoculum was prepared by adjusting the turbidity of the overnight culture grown on nutrient agar to that of 0.5 McFarland’s standard. The MIC assay (micro…	CLSI	Not reported	No details of how cases were identified MDR not defined Single centre study	D	Single site observational study Inclusion process not documented, not clear if consecutive cases. Significant risk of bias.	E	Overt ID and/or AST errors detected/strongly suspected	1	1	0	1	1	1	0	0	0	0	1	1	1	8	NA
36	Cai	2018	Clinical characteristics and antimicrobial resistance of pneumococcal isolates of pediatric invasive pneumococcal disease in China	Jan 2008	Dec 2017	Case series	Prospective	China	Urban tertiary	Children with Invasive pneumococcal disease	0-14	123	20719	N/A	Blood CSF synovial fluid pericardial fluid pleural fluid peritoneal fluid	Not clear. Chart review, likely convenience sampling.	Streptococcus pneumoniae	123	Samples were inoculated on blood-agar plates and incubated at 35°C, 5% CO2 incubators for 24 hours. S. pneumoniae isolates were identified by colony morphology on blood agar and optochin test, and confirmed by matrix-assisted laser desorption/ionization time-of-flight (MALDI-TOF) mass spectrometry (Microflex LT; Bruker, Billerica, MA, USA). For MALDI-TOF analysis, bacterial proteins from blood cu…	Etest and Kirby-Bauer disk diffusion test	CLSI	Not reported	Sampling strategy not well defined. Number of excluded cases after consent sought not reported.	D	Observational study. Sampling strategy not clear. Small sample size. Significant risk of bias.	D	Accreditation details not provided, organism ID/AST methodology partially described, MDR not defined. No overt ID or AST errors detected.	1	1	0	1	1	1	1	0	0	1	1	1	1	10	The quality-control strain was S. pneumoniae ATCC49619.
39	Keshi	2019	Analysis of drug resistance of extended-spectrum beta-lactamases-producing Escherichia coli and Klebsiella pneumoniae in children with urinary tract infection	Aug 2013	Aug 2017	Case series	Retrospective	China	Urban tertiary	Children hospitalised with UTI	0-14	915	N/A	N/A	Urine	Chart review, convenience sampling	Escherichia coli Klebsiella spp.	915	VITEK 2 drug sensitivity analyzer (BioMerieux, France).	VITEK 2	CLSI	Not reported	Sampling strategy not well defined. Number of excluded cases not included. Denominator not included. Not differentiate between CA/HA. Duplicates not reported.	D	Observational study. Sampling strategy not clear. Small sample size. Significant risk of bias.	D	Accreditation details not provided, organism ID/AST methodology partially described, MDR not defined. No overt ID or AST errors detected.	1	1	0	1	1	1	1	0	0	0	1	0	1	8	The standard quality control strains were E. coli ATCC 25922 and K. pneumonia ATCC 700603
41	Li J	2019	Molecular characteristics of group B Streptococcus isolates from infants in southern mainland China.	Jan 2013	Jun 2016	Case series	Retrospective	China	Urban tertiary	Infants with GBS infection.	0-0.5	93	N/A	N/A	Bloods CSF Joint fluid	Chart review, convenience sampling	Streptococcus agalactiae	93	VITEK 2 COMPACT (BioMerieux, Marcy L’Etoile, France). Isolates centralized in laboratory of Guangzhou Women and Children’s Medical Center for analysis, where they were cultured at 37 °C in 5% CO2 in trypticase soy agar supplemented with 5% sheep blood. ATCC 2592 and ATCC 49619 were used as quality control bacteria.	VITEK 2 COMPACT microbiology systems to determine the MICs for all by Tetracycline. Erythromycin resistant genes erm(A), erm(B), mef(A), and Tetracycline resistant genes tet(L), tet(K), tet(O), tet(m), being the most common antimicrobial genes, were detected by PCR. The primers and PCR conditions followed previously described methods (reference provided).	CLSI	Not reported	Sampling strategy not well defined. Number of excluded cases not included. Denominator not included. Not differentiate between CA/HA. Duplicates not reported. No MDR definition.	D	Observational study. Sampling strategy not clear. Small sample size. Significant risk of bias.	C	Accreditation details not provided. EQA participation not confirmed. Organism ID and AST methodology completely described. No ID or AST errors detected	1	1	0	1	1	1	1	0	0	1	1	0	1	9	We used ATCC 2592 and ATCC 49619 as quality control
42	Xu	2018	Antimicrobial resistance, virulence genes and molecular subtypes of S. enteritidis isolated from children in Shanghai.	2010	2012	Case series	Not stated - presumed retrospective	China	Urban tertiary	Acute infectious diarrhoea	0-10	119	N/A	N/A	Not specify- presumed stool	Chart review, convenience sampling	Salmonella spp.	119	API 20Etest strips (bioMerieux Vitek, Marcy-l’Étoile, France) were used for strain identification. All isolates were serotyped with commercial antiserum (S&A Reagents Laboratory, Bangkok, Thailand) and the serotypes were assigned according to the Kauffmann-White scheme. The clinical isolates were stored in 25% glycerol at -80°C until use.	MIC	CLSI	Reported but not defined	Specimen type not defined. Sampling strategy not defined. Number of excluded cases not included. Denominator not included. Duplicates not reported. MDR not defined. HA v CA not considered. Small numbers considering long study period over multiple sites.	D	Observational study. Sampling strategy not defined. Antimicrobial methods poorly described. Small sample size. Significant risk of bias.	E	Overt ID and/or AST errors detected/strongly suspected	0	1	0	1	1	1	1	0	0	0	1	0	1	7	Escherichia coli strain ATCC 25922 was used for quality control.
43	Kang	2016	Molecular epidemiology of pneumococcal isolates from children in China.	Jan 2010	Dec 2013	Case series	Retrospective	China	Urban tertiary	Children with Invasive pneumococcal disease	0-11	51	N/A	N/A	Blood CSF Bone marrow Pleural fluid pleural fluid (x2 "pus")	Not clear. Chart review, likely convenience sampling.	Streptococcus pneumoniae	51 (note x2 from pus)	Not stated	Automatic bacteria identification/susceptibility system Phoenix100 (BD, USA ) and MICs determined according to CSLI.	CLSI	Not reported	Sampling strategy not defined. Number of excluded cases not included. Denominator not included. Not differentiate between CA/HA. Duplicates not reported. MDR not defined. Specimen processing / target Iorg ID process for IPD not included.	D	Observational study. Sampling strategy not defined. Antimicrobial methods poorly described. Small sample size. Significant risk of bias.	E	Overt ID and/or AST errors detected/strongly suspected	1	1	0	1	1	0	1	0	0	0	1	0	0	6	The S. pneumoniae ATCC 49619 was used as a quality control strain during susceptibility testing.
44	Guo	2016	Clinical and pathogenic analysis of 507 children with bacterial meningitis in Beijing, 2010-2014.	Jan 2010	Dec 2014	Case series	Retrospective	China	Urban tertiary	Children with bacterial meningitis	0-5-15	220 pathogen positive	507	N/A	CSF Blood	Chart review, convenience sampling	Streptococcus pneumoniae Pseudomonas aeruginosa Haemophilus influenzae Neisseria meningitidis Salmonella spp. Staphylococcus aureus Escherichia coli Streptococcus agalactiae	147	CSF samples were obtained aseptically from each participant through lumbar puncture. Up to 1 ml of CSF was collected into a sterile tube. Samples were sent immediately to the hospital laboratory for a cell count, Gram staining, and bacterial culture, as well as to measure glucose and protein levels. Twenty-four hours after incubation at 35 +/- 2 degrees C in 5% CO2, bacterial isolates were identi…	Disk diffusion method or broth microdilution method for the minimum inhibitory concentration (MIC) values.	CLSI	Not reported	Not clear which samples are CSF or blood. Total numbers of bacteria isolated not reported. Missing data. Sampling strategy not well defined. Bloods collection and processing infomation not given, Number of excluded cases not included. Not differentiate between CA/HA. Duplicates not reported. MDR not defined.	D	Observational study. Sampling strategy not clear. Small sample size. Missing data. Significant risk of bias.	E	Overt ID and/or AST errors detected/strongly suspected	1	1	0	1	1	0 (Not describe method for blood).	1	0	0	0	1	1	1	8	NA
45	Yue	2020	Serotypes, antibiotic resistance, and virulence genes of Salmonella in children with diarrhea	2013	2015	Case series	Not stated - presumed retrospective	China	Urban tertiary	Children with acute infectious diarrhoea caused by salmonella	Paediatric Patients (not specified)	61	N/A	N/A	Stool	Not clear. Chart review, likely convenience sampling.	Salmonella spp.	61	Fresh fecal samples were inoculated on SS plates at 35°C for 18-24 hours. Suspicious colonies were cultured in CHROMagar selective culture medium and KIA at 37°C for 18-24 hours, and a Vitek 2 compact system (BioMérieux) was used to identify Salmonella isolates. The O and H antigens of Salmonella were identified according to the GB/T4789.4-2010 guidelines (Food Microbiological Examination: Salmon…	Kirby-Bauer disk diffusion	CLSI	0	Sampling strategy not defined. Demographics not included and age not defined. Number of excluded cases not included. Denominator not included. Not differentiate between CA/HA. Duplicates not reported. MDR not defined.	D	Observational study. Sampling strategy not clear. Small sample size. Missing data. Significant risk of bias.	D	Accreditation details not provided. EQA participation not confirmed. Organism ID and AST methodology partially described. No ID or AST errors detected	1	1	0	1	1	1	1	0	0	0	0	0	1	7	Escherichia coli ATCC25922 was used for quality control.
47	Mohan	2013	Invasive Salmonella infections among children in Bintulu, Sarawak, Malaysian Borneo: A 6-year retrospective review	Jan 2011	Dec 2016	Case series	Retrospective	Malaysia	Urban tertiary	Children with invasive Salmonella infection	0-15	44	N/A	N/A	Blood CSF Urine ETT secretions	Chart review, convenience sampling	Salmonella spp.	44	Between 1 and 3 ml of whole blood was collected and immediately inoculated into paediatric bottles (BACTEC Peds Plus/F Medium; Becton Dickinson, USA) and incubated in an automated blood culture system (BACTEC FX; Becton Dickinson, USA) for a maximum of 5 days. Positive growth was subcultured onto blood agar, chocolate agar and MacConkey agar. Salmonella enterica was identified with either API®20E…	Kirby-Bauer disk diffusion	CLSI	1	Age not well defined. Number of excluded cases not included. Denominator not included. Not differentiate between CA/HA. Duplicates not reported. Inconsistenciies in data reported. Small number, single site.	D	Observational study. Sampling strategy not clear. Small sample size. Significant risk of bias. Errors in reporting data/ internal inconsistency.	D	Accreditation details not provided. EQA participation not confirmed. Organism ID and AST methodology partially described. No ID or AST errors detected	0	1	1	1	1	1	1	1	0	0	1	0	1	9	NA
53	Lu	2016	Pathogen and antimicrobial resistance profiles of culture-proven neonatal sepsis in Southwest China, 1990-2014.	Jan 1990	Dec 2014	Case series	Retrospective	China	Urban tertiary	Neonatal sepsis	0	966	87543	N/A	Blood	Chart review, convenience sampling	Escherichia coli Klebsiella spp. Acinetobacter spp. Staphylococcus aureus	321	Blood samples of approximately 0.5−1 mL were obtained from a peripheral vein after skin disinfection with povidone-iodine. Incubation was continued until a positive result was observed or up to a maximum of 5–7 days, at the end of which all the negative samples were subcultured once on blood agar before discarding. The isolated organisms and their patterns of susceptibility to various antibiotics…	N/A	N/A	Not reported	Number of excluded cases not included. Duplicates not reported. Internal inconsistency of numbers or isolates. Small number, single site. No information on Target Org ID or AST methodology.	D	Observational study. Small sample size. Significant risk of bias.	E	Overt ID and/or AST errors detected/strongly suspected	1	1	1	1	1	0	0	0	0	0	1	1	1	8	NA	NA
54	Arushothy	2019	Pneumococcal serotype distribution and antibiotic susceptibility in Malaysia: A four-year study (2014-2017) on invasive paediatric isolates	May 2014	Dec 2017	Case series	Prospective	Malaysia	Urban tertiary with samples received from hospitals around the country (no information on these provided).	Children with Invasive pneumococcal disease	0-5	245	1847 (includes non invasive and adult isolates)	N/A	Blood CSF	Convenience sampling	Streptococcus pneumoniae	245	No information on specimen processing. Target ID via Gram staining, optochin sensitivity, and bile solubility tests.	Disk diffusion testing MIC via E-test S. pneumoniae ATCC 49619 was used as the quality control strain	CLSI	Reported and defined	Not all hospitals in Malaysia participated in the surveillance. No further information about which hospitals included in study and their geographic coverage.	C	Observational study but over a 3 years wth multiple sites and prospective data collection. Included clear case definitions and AST methodology. Significant risk of bias.	D	Accreditation details not provided. EQA participation not confirmed. Organism ID and AST methodology partially described. No ID or AST errors detected	1	1	1	1	1	0	1	1	0	1	1	1	0	10	S. pneumoniae ATCC 49619 was used as the quality control strain for antimicrobial susceptibility testing
55	Wang S	2018	Clinical characteristics of nosocomial bloodstream infections in neonates in two hospitals, China.	Jan 2003	Dec 2013	Case series	Retrospective	China	Urban tertiary	Neonatal sepsis	0	530	43146	HA	Blood	Chart review, convenience sampling	Streptococcus pneumoniae Escherichia coli Klebsiella spp. Staphylococcus aureus	242	Vitek (bioMerieux, Hazelwood, MO). Specimens cultured on Sabouraud dextrose agar and chocolate agar plates in the presence of antibiotics to identify potential fungal pathogens and were further analyzed by microscopy (germ tube formation in horse serum) and biochemical API20C AUX and/or API 32C (BioMe´rieux) assays.	Kirby-Bauer disk diffusion Escherichia coli ATCC 25922 and ATCC 35218 and Klebsiella pneumoniae ATCC 700603 were used as control strains. The antibiotic disks were obtained from Becton, Dickson Company, Maryland, USA.	CLSI	Not reported	Sampling strategy not well defined. MDR not reported.	D	Observational study over a 10 years with 2 sites. Sampling strategy not well defined. Significant risk of bias.	E	Overt ID and/or AST errors detected/strongly suspected	1	1	0	1	1	1	1	0	0	1	1	1	0	9	Escherichia coli ATCC 25922 and ATCC 35218 and Klebsiella pneumoniae ATCC 700603 were used as control strains.
56	Shi	2019	Serotype distribution, antibiotic resistance pattern, and multilocus sequence types of invasive Streptococcus pneumoniae isolates in two tertiary pediatric hospitals in Beijing prior to PCV13 availability.	Apr 2012	Mar 2017	Case series	Not stated - presumed retrospective	China	Urban tertiary	Children with Invasive pneumococcal disease	0-14	111	N/A	N/A	Blood CSF Pleural effusion Subdural effusion Bone marrow	N/A	Streptococcus pneumoniae	111	N/A	Disk diffusion testing MIC via E-test S. pneumoniae ATCC 49619 was used as the quality control strain	CLSI	RE	Sampling strategy not defined. Number of excluded cases not included. Denominator not included. Not differentiate between CA/HA. Specimen processing / target Iorg ID process for IPD not included.	D	Observational study. Sampling strategy not clear. Small sample size. Significant risk of bias.	E	Overt ID and/or AST errors detected/strongly suspected	1	1	0	1	1	0	1	1	0	1	1	1	1	10	NA
59	Pan	2020	Late-onset neonatal sepsis in Suzhou, China.	Jan 2011	Dec 2017	Case series	Retrospective	China	Urban tertiary	Neonatal sepsis	0	202	213	N/A although narrative suggest HA	Blood CSF	Chart review, convenience sampling	Staphylococcus aureus Escherichia coli Streptococcus agalactiae Klebsiella spp.	133	VITEK 2 drug sensitivity analyzer (BioMerieux, France).	VITEK 2	N/A	Not reported	MDR not defined. AMR not defined.	C	Observational study single site over 7 year period. Large number. Significant risk of bias.	E	Overt ID and/or AST errors detected/strongly suspected	1	1	1	1	1	1	1	0	0	1	1	1	1	11	NA
61	Duong	2020	Genomic serotyping, clinical manifestations, and antimicrobial resistance of nontyphoidal Salmonella gastroenteritis in hospitalized children in Ho Chi Minh City, Vietnam.	May 2014	Apr 2016	Case series	Prospective	Vietnam	Urban tertiary	Children hospitalised with diarrhoea	0-15	478	3166	N/A	Stool	Convenience sampling	Salmonella spp.	478	Fecal specimens were inoculated onto MacConkey agar (MC; Oxoid), xylose-lysine-deoxycholate agar (XLD; Oxoid), and into selenite broth (Oxoid) and incubated at 37°C for 18 to 24 hours. Presumptive Salmonella was detected based on colony morphology on XLD and MC agar and confirmed using matrix-assisted laser desorption ionization–time of flight mass spectrometry (MALDI-TOF MS) (Bruker).	Kirby-Bauer disk diffusion	CLSI	Reported and defined	Observational. Risk of bias. Number of excluded cases not included. Duplicates not reported. Not differentiate between CA/HA.	C	Observational but prospective aross three sites and spanning 2 year period. Significant risk of bias.	C	Accreditation details not provided. EQA participation not confirmed. Organism ID and AST methodology completely described. No ID or AST errors detected	1	1	1	1	1	1	1	1	0	0	1	1	1	11	NA
63	Wang P	2015	Serotype distribution, antimicrobial resistance, and molecular characterization of invasive group B Streptococcus isolates recovered from Chinese neonates.	2008	2013	Case series	Not stated - presumed retrospective	China	Urban tertiary	Neonatal sepsis/meningitis	0-0.5	40	N/A	N/A	N/A Presume blood CSF but also report pneumonia - unclear if ETT secretions used.	Chart review, convenience sampling	Streptococcus agalactiae	40	Bacteria cultured on sheep blood plates and confirmed by CAMP test and a commercially available streptococcal grouping kit according to the methods described by Wang et al. Serotype identification was performed with a latex agglutination kit (Statens Serum Institute, Denmark) as described previously (ref given).	Disk diffusion testing MIC via E-test S. pneumoniae ATCC 49619 was used as the quality control strain	CLSI	Reported and defined	Sampling strategy not defined. Specimen type not describes. Number of excluded cases not included. Denominator not included. Not differentiate between CA/HA. Details of duplicates not reported.	D	Observational study. Sampling strategy not clear. Small sample size. Significant risk of bias.	D	Accreditation details not provided. EQA participation not confirmed. Organism ID and AST methodology partially described. No ID or AST errors detected	0	1	0	1	1	1	1	1	0	1	1	0	0	8	Quality control culture Streptococcus pneumoniae ATCC 49619
64	Xiang	2013	Serotype Distribution and Antimicrobial Resistance of Streptococcus pneumoniae Isolates Causing Invasive Diseases from Shenzhen Children's Hospital	Jan 2009	Aug 2012	Case series	Not stated - presumed retrospective	China	Urban tertiary	Children with Invasive pneumococcal disease	0-13	89	N/A	N/A	Blood CSF abscess aspiration Pleural effusion Joint fluid Abdominal fluid Bronchioalveolar lavage fluid	Chart review, convenience sampling	Streptococcus pneumoniae	89	All isolates were stored at -80 degrees C in a fat-free milk preservation medium until further analysis. All isolates were typed by a capsule-quelling test using type-specific antisera (Statens Serum Institute, Copenhagen, Denmark) against the serotypes present in the 23-valent pneumococcal polysaccharide vaccine (1, 2, 3, 4, 5, 6B, 7F, 8, 9N, 9V, 10A, 11A, 12F, 14, 15B, 17F, 18C, 19A, 19F, 20, 2…	MIC via E-test S. pneumoniae ATCC 49619 was used as the quality control strain	CLSI	Reported and defined	Sampling strategy not defined. Number of excluded cases not included. Denominator not included. Not differentiate between CA/HA. Duplicates not reported.	D	Observational study. Sampling strategy not clear. Small sample size. Significant risk of bias.	D	Accreditation details not provided. EQA participation not confirmed. Organism ID and AST methodology partially described. No ID or AST errors detected	1	1	0	1	1	1	1	1	0	0	1	0	1	9	S. pneumoniae ATCC 49619 was used as the quality control.
65	Peng	2021	Prevalence and antimicrobial resistance patterns of bacteria isolated from cerebrospinal fluid among children with bacterial meningitis in China from 2016 to 2018: a multicenter retrospective study	Jan 2016	Dec 2018	Case series	Retrospective	China	Urban tertiary and urban-non tertiary	Children with bacterial meningitis	0-17	1142	N/A	N/A	CSF	Chart review, convenience sampling	Escherichia coli Klebsiella spp. Acinetobacter spp. Staphylococcus aureus Streptococcus pneumoniae Pseudomonas aeruginosa Streptococcus agalactiae	462	All participating hospitals strictly complied with the standard operating procedures for CSF collection and culture. According to the Clinical Laboratory Standards Institute (CLSI) guidelines, local experienced laboratory members of each hospital independently completed the isolation and identification of isolates.	Antibiotic susceptibility testing was performed using semiautomated or automated systems.	CLSI	Reported but not defined	Sampling strategy not defined. Number of excluded cases not included. Denominator not included. Not differentiate between CA/HA. Duplicates not reported.	C	Observational study multiple sites over 2 year period. Large number. Significant risk of bias.	E	Overt ID and/or AST errors detected/strongly suspected	1	1	0	1	1	0	0	0	0	0	1	0	1	6	NA
66	Zhang	2017	Characteristics of pediatric invasive pneumococcal diseases and the pneumococcal isolates in Suzhou, China before introduction of PCV13	Jan 2010	Dec 2015	Case series	Prospective	China	Urban tertiary	Children with Invasive pneumococcal disease	0-15	80	58480 (includes unknown number of duplicates)	N/A	Blood CSF Pleural effusion	Convenience sampling	Streptococcus pneumoniae	80	Specimens cultured on enriched chocolate agar plates and on selective sheep blood agar plates containing 5 microgram/ml Gentamicin. S. pneumoniae was confirmed by typical colony morphology, alpha-hemolysis, Gram staining, Optochin (Oxoid, Basingstoke, UK) susceptibility and bile solubility. Whenever the S. pneumoniae isolates were identified from the culture of CSF, blood, and pleural effusion, i…	MIC via E-test S. pneumoniae ATCC 49619 was used as the quality control strain	CLSI	Not reported	Inclusion criteria fever >39 degree would have missed patients. High rate of antibiotic use prior to admission, reflected in lower than expected culture positive rate. Not differentiate between CA/HA	C	Observational study. Large sample size. Risk of bias.	C	Accreditation details not provided. EQA participation not confirmed. Organism ID and AST methodology completely described. No ID or AST errors detected	1	1	1	1	1	1	1	0	0	1	1	1	1	11	S. pneumoniae ATCC 49619 was used as the quality control strain in antimicrobial susceptibility tests.
67	Zhu	2016	Viral and bacterial etiology of acute diarrhea among children under 5 years of age in Wuhan, China.	Jul 2014	Jun 2015	Case series	Not stated - narrative suggests prospective	China	Urban tertiary	Children with diarrhoea	0-5	266	381	N/A although narrative suggest CA	Stool	Convenience sampling	Salmonella spp. Shigella spp.	37	MacConkey agar (Mac), xylose lysine desoxycholate medium, sorbitol Mac agar, thiosulfate citrate bile salt, and Columbia blood agar (Oxoid, UK) were used to isolate pathogens. Sulfa enrichment broth (SBG) (Qingdao HopeBio‑Technology, China) and phosphate‑buffered saline were used as enrichment media to improve the isolation of Salmonella. After incubation VITEK 2 used (bioMe´rieux, Marcy‑l’E'toil…	MIC	CLSI	Not reported	Number of excluded cases not included. Denominator not included. Not differentiate between CA/HA. Duplicates not reported. Single centre small size.	D	Observational study. Not clear if prospective. Small sample size. Significant risk of bias.	C	Accreditation details not provided. EQA participation not confirmed. Organism ID and AST methodology completely described. No ID or AST errors detected	1	1	1	1	1	1	1	0	0	0	1	0	1	9	NA
68	Tang	2020	Changing trends in the bacteriological profiles and antibiotic susceptibility in neonatal sepsis at a tertiary children's hospital of China	Jan 2009	Dec 2018	Case series	Retrospective	China	Urban tertiary	Neonatal sepsis	0	1479	N/A	CA presumed	Blood	Chart review, convenience sampling	Escherichia coli Klebsiella spp. Acinetobacter spp. Staphylococcus aureus Salmonella spp.	332	Blood from peripheral vein under aseptic conditions before antibiotic interventions. Blood (2 mL) was inoculated into the brain-heart infusion broth at 37 ℃. Sub-cultures were produced on blood and MacConkey’s agar following 24 and 48 h of growth. Bacterial growth was identified through colony counting, Gram staining, slide agglutination, and biochemical properties. If no growth was evident after…	Kirby-Bauer disk diffusion	CLSI	Not reported	Number of excluded cases not included. Denominator not included. Duplicates not reported. Single centre small size. Streptococcus a major pathogen 5% but not delineate the subspecies.	C	Observational study. Large sample size. Risk of bias.	C	Accreditation details not provided. EQA participation not confirmed. Organism ID and AST methodology completely described. No ID or AST errors detected	1	1	1	1	1	1	1	0	0	0	1	0	1	9	NA
69	Li X	2019	Clinical features and antimicrobial susceptibility profiles of culture-proven neonatal sepsis in a tertiary children's hospital, 2013 to 2017.	Jan 2013	Aug 2017	Case series	Retrospective	China	Urban tertiary	Neonatal sepsis	0	341	3454	Most CA	Blood CSF	Chart review, convenience sampling	Streptococcus agalactiae Escherichia coli Klebsiella spp. Acinetobacter spp. Staphylococcus aureus	91	N/A	Kirby-Bauer disk diffusion	CLSI	Not reported	Single centre. Specimen colleciton/ processing not described. Strep.spp grouped together. Alcaligenes xylosoxidans the major Gram neg isolated and contributing to 40% of EOS- how can this be interpreted as usually a hospital acquired infection?	D	Observational study. Large number excluded due to missing data. Specimen collection/processing not clear. Significant risk of bias.	E	Overt ID and/or AST errors detected/strongly suspected	1	1	1	1	1	0	1	0	0	1	1	1	1	10	NA
70	Wang X	2018	Molecular characteristics of community-associated Staphylococcus aureus isolates from pediatric patients with bloodstream infections between 2012 and 2017 in Shanghai, China.	Jul 2012	Feb 2017	Case series	Retrospective	China	Urban tertiary	Children with bloodstream infections	0-17	78	N/A	CA	Blood	Chart review, convenience sampling	Staphylococcus aureus	78	Gram stain and catalase and coagulase activity with rabbit plasma. API-Staph test (bioMérieux, Lyon, France). MRSA isolates were initially identified using cefoxitin screening and the presence of the mecA gene was confirmed by PCR. These isolates were processed in Class II Biological Safety Cabinets. All strains were stored at -70 degrees C and grown overnight on sheep blood agar plates at 37 deg…	VITEK 2	CLSI	Reported but not defined	Sampling strategy not defined. Number of excluded cases not included. Denominator not included. Duplicates not reported. MDR not defined.	D	Observational study. Sampling strategy not well defined. Small sample size. Significant risk of bias.	D	Accreditation details not provided. EQA participation not confirmed. Organism ID and AST methodology partially described. No ID or AST errors detected	1	1	0	1	1	1	1	0	0	0	1	0	0	7	S. aureus ATCC 29213 was used for quality control.
71	Ke	2020	Non-typhoidal salmonella infections among children in a tertiary hospital in ningbo, zhejiang, china, 2012-2019	Jan 2012	Dec 2019	Case series	Retrospective	China	Urban tertiary	Children with NTS infection	0-14	166 (Stool 152 Blood 8 CSF 3 Sputum 2 Urine 1)	175214 12217 stool 117377 blood (iNTS) 6473 CSF (iNTS) 29561 sputum 9586 urine	N/A	Stool Blood CSF Sputum Urine	Chart review, convenience sampling	Salmonella spp.	163	No information on specimen collection. Stool samples were streaked and incubated on SS agar plates at 36˚C for 18–48 h, and suspected colonies (characteristic colonies with black centers reflecting H2S production) were selected for inoculation on Kligler iron agar.CSF, sputum, and urine samples were cultured directly on blood agar at 36˚C for 18–48 h. For CSF culturing, bacteria with a positivegr…	VITEK 2 COMPACT automatic analysis system. Standard strains (ATCC700323, ATCC25922, ATCC700327, ATCC29213) were used to control the microbiological quality.	CLSI	Reported but not defined	Single centre. Specimen colletion not described.	D	Observational study. Risk of bias.	E	Overt ID and/or AST errors detected/strongly suspected	1	1	1	1	1	0	1	0	0	1	1	1	1	10	Standard strains (ATCC700323, ATCC25922, ATCC700327, ATCC29213) were used to control the microbiological quality.
72	Qiu	2020	Microbiological profiles and antimicrobial resistance patterns of pediatric bloodstream pathogens in China, 2016-2018	Jan 2016	Dec 2018	Case series	Retrospective	China	Urban tertiary	Children with bloodstream infections	0-17	9235	10046	N/A	Blood	Chart review, convenience sampling	Escherichia coli Klebsiella spp. Acinetobacter spp. Staphylococcus aureus Streptococcus pneumoniae Salmonella spp. Pseudomonas aeruginosa Streptococcus agalactiae	3241	Limited specific detail: Species identification and antimicrobial susceptibility testing were performed at local hospital laboratories by automated systems such as Vitek or Phoenix, according to CLSI performance guideline.	Kirby-Bauer disk diffusion MIC	CLSI	Not reported	Staph aureus not tested to first line agents. Sensitive isolates number includes all the intermediate sensitive isolates (no number of total intermediate). Large number CoNS unable to determine % contaminant. Unable to assess HA v CA. Limited clinical data to correlate significance of bloodstream infection with patient primary diagnosis.	B	Large sample size across 13 tertiary units. Risk of bias remains due to obersvational study.	D	Accreditation details not provided. EQA participation not confirmed. Organism ID and AST methodology partially described. No ID or AST errors detected	1	1	1	1	1	0	1	0	0	1	1	1	1	10	Escherichia coli ATCC 25922, Pseudomonas aeruginosa ATCC 27853, Staphylococcus aureus ATCC25923 and ATCC29213, and Enterococcus faecalis ATCC29212 were used as quality control strains
75	Jiang Y	2016	The clinical characteristics of neonatal sepsis infection in Southwest China.	Jan 2008	Dec 2012	Case series	Retrospective	China	Urban tertiary	Neonatal sepsis	0	133	2765	N/A	Blood	Chart review, convenience sampling	Escherichia coli Klebsiella spp. Acinetobacter spp. Staphylococcus aureus Streptococcus agalactiae	53	On admission, 1-3 mL of venous blood was directly drawn into a BACT/ALERT specimen collection tube (BioMérieux, Lyons, France) before patients received any antibiotic treatment. Blood cultures were performed using the fully automated BACT/ALERT 3 D-120 microbial detection system BioMérieux). ID with BBL CrystalTM Identification Systems (BD Diagnostics, Sparks, USA) and APIⓇ strips (BioMérieux) pr…	Prior to June 2010: ATBTM test strips (BioMérieux). After June 2010 VITEK 2	CLSI	Not reported	Single site, small sample size. Unable to assess HA v CA. MDR not reported. Most CONS. Risk of contamination controlled for by requiring x2 +ve BC to make diagnosis of CONS and correlation with clinical data suggestive of sepsis.	D	Observational study. Risk of bias. Errors in reporting as only give % not number tested and Res/sensitive.	C	Accreditation details not provided. EQA participation not confirmed. Organism ID and AST methodology completely described. No ID or AST errors detected	1	1	1	1	1	1	1	0	0	0	1	1	0	9	NA
76	Li Y	2014	Nontyphoidal Salmonella infection in children with acute gastroenteritis: Prevalence, serotypes, and antimicrobial resistance in Shanghai, China	Jul 2010	Dec 2011	Case series	Retrospective	China	Urban tertiary	Children with probable acute bacterial gastroenteritis	0-14	316	1833	N/A although narrative suggest CA	Stool	Chart review, convenience sampling	Salmonella spp.	316	All fecal samples were preserved in Cary-Blair transport media (Shanghai KeMaJa Biotech, China) within 24 h, and processed within 6 h for identifying different enteropathogenic bacteria at the microbiology laboratory. Fecal samples were cultured by streaking on xylose lysine deoxycholate (XLD) agar, Sorbitol-MacConkey agar (Shanghai KeMaJa Biotech), and SSI agar (Statens Serum Institute SSI Diagn…	Kirby-Bauer disk diffusion	CLSI	Reported but not defined	Sensitive isolates number includes all the intermediate sensitive isolates (no number of total intermediate). Single site, small sample size. Unable to assess HA v CA. MDR not reported.	D	Single site observational study MDR not reported.Number excluded not documented, not clear if consecutive cases. Not report CA v HA. Significant risk of bias.	C	Accreditation details not provided. EQA participation not confirmed. Organism ID and AST methodology completely described. No ID or AST errors detected	1	1	1	1	1	1	1	0	0	0	1	1	0	9	Escherichia coli ATCC 25922 was used for quality control in disk diffusion test.
81	Xiao	2015	Prevalent serotypes and antibiotic resistance patterns of salmonella strains isolated from diarrheic children during a 10-year period in a tertiary referral center in chengdu, China	Jan 2004	Dec 2013	Case series	Retrospective	China	Urban tertiary	Children with stool positive for Salmonella spp.	Paediatric Patients (not specified)	96	N/A	N/A	Stool	Chart review, convenience sampling	Salmonella spp.	96	Fecal samples were cultured directly on the xylose lysine desoxycholate medium and MacConkey agar (Oxoid Ltd, Basingstoke, UK) within 2 hours after sample collection at 35 ± 1°C for 24–48 hours at the clinical microbiology laboratory. Isolates were identified by an automated VITEK card system (bioMérieux, Hazelwood, MO). The identified Salmonella strains were serogrouped using somatic group Salmo…	automated VITEK system with Gram-negative bacteria cards (bioMérieux).	N/A	Not reported	Letter to editor.No age range given. Small number single site. No correlation with clinical finding. Not differentiate CA/HA. Duplicates not described. MDR not reported. Sampling strategy poorly described. Intermediate sensitivity included as sensitive.	D	Letter to editor	E	Overt ID and/or AST errors detected/strongly suspected	1	1	0	1	1	1	0	0	0	0	0	0	1	6	NA
94	Thompson	2015	A Prospective Multi-Center Observational Study of Children Hospitalized with Diarrhea in Ho Chi Minh City, Vietnam	2009	2010	Case-control	Prospective	Vietnam	Urban tertiary	Children from: Children's Hospital 1, Children's Hospital 2, the Hospital for Tropical Diseases	0-5	105	1419	CA	Stool	Systematic sampling	Salmonella spp. Shigella spp.	105	Selective agar mediums (blood agar, MacConkey agar, xylose-lysinedeoxycholate agar, selenite broth), API, serotyping & slide agglutination	E-test, disc diffusion, ESBL via double disc synergy test	CLSI	Reported: >= 3 classes of antimicrobials	No assessment of MDR. Mulitple errors in numbers of samples	D	Prospective, multi-center study with large numbers, however inconsistency between number of cases and number of isolates questioning reliability of data	C (vs D)	Accreditation details not provided. EQA participation not confirmed. Organism ID and AST fully described. No ID or AST errors detected however inconsistencies in numbers of isolates vs cases	1	1	1	1	1	1	1	1	0	0	1	1	1	11	NA

## Sheet: UPDATE 2024
Appendix B	First author	Year Published	Title	Year(s) sample data collected: START	Year(s) sample data collected: END	Study design	Prospective vs Retrospective	Country	SETTING: (Rural, urban non-tertiary, urban tertiary etc)	Patient population	Age range (neonate = 0, infant = 0.5, other ages reported in years)	n Number isolates reported of all bacteria.	Denominator (if given) N/A= Not available	CA vs HA	Specimen type	Sampling strategy	Target organism(s)	Total number relevant isolates: i.e. relevant organisms and relevant sterile culture sites.	Specimen processing / target organism identification methodology	AST method	AMR definition used (CLSI, EUCAST etc)	presence/absence of quality control and the strains used for control	Reporting of MDR	Study Limitations	GRADE level of evidence (A - D)	GRADE level rationale	MICRO quality (A - E)	MICRO level rationale
1	Liu	2021	Pathogens distribution and antimicrobial resistance in bloodstream infections in twenty‑five neonatal intensive care units in China, 2017–2019.	2017	2019	Case series	Retrospective	China	Urban tertiary	Twenty-five tertiary hospitals	0	1092	2752	Both	Blood	Chart review, convenience sampling	Acinetobacter spp. Escherichia coli Streptococcus agalactiae Haemophilus influenzae Klebsiella spp. Neisseria meningitidis Salmonella spp. Pseudomonas aeruginosa Staphylococcus aureus Streptococcus pneumoniae Streptococcus pyogenes		Bactec FX=>VITEK-2	Disk diffusion	CLSI	NA	Yes	(1) the choice of a definition on neonatal sepsis is a limitation inherent to many studies. The diagnosis of neonatal sepsis is mainly based on Chinese Consensus formulated by Chinese Pediatric Society which may not have been widely accepted [30]. The diagnosis of infection of CONS usually relies on confirmation with second blood culture, but this practice is not routinely followed in LMICs. Ther…	C	Retrospective, multi-centre observational study. Risk of bias.	C	Accreditation details not provided. EQA participation not confirmed. Organism ID and AST fully described. No ID or AST errors detected
2	Tan	2022	Antibiotic resistance in neonates in China 2012-2019: A multicenter study.	2012	2019	Cross-sectional	Retrospective	China	Urban tertiary	NICUs in 9 hospital across China	0	460	3770	N/A	Blood, CSF	Chart review, convenience sampling	Acinetobacter spp. Escherichia coli Streptococcus agalactiae Haemophilus influenzae Klebsiella spp. Neisseria meningitidis Salmonella spp. Pseudomonas aeruginosa Staphylococcus aureus Streptococcus pneumoniae Streptococcus pyogenes		Not stated	limited description	CLSI	NA	No	did not have information on maternal antibiotic exposure prior to delivery, thus limiting the ability to evaluate a potential relationship between exposure and the risk of infection with antibiotic-resistant pathogens. Intrapartum antibiotic prophylaxis might have changed the maternal and neonate bacterial flora, and selected for antibiotic-resistant pathogens. Some studies have found a relations…	C	Retrospective, multi-centre observational study. Risk of bias.	C	Accreditation details not provided. EQA participation not confirmed. Organism ID and AST fully described. No ID or AST errors detected
3	Wang	2023	Antibiotic resistance spectrum of E. coli strains from different samples and age-grouped patients: a 10-year retrospective study	2012	2021	Case series	Retrospective	China	Urban tertiary	Patients admitted to a tertiary hospital	0-14	21	N/A	N/A	Blood	Chart review, convenience sampling	Escherichia coli		vitek2; MALDI TOF	Automated	CLSI	NA	No	This is a retrospective study from a single centre. ⇒ This study provides limited information on nosocomial or community-acquired infection.	C	Retrospective, multi-centre observational study. Risk of bias.	C	Accreditation details not provided. EQA participation not confirmed. Organism ID and AST fully described. No ID or AST errors detected
4	Song	2022	Clinical profiles and antimicrobial resistance patterns of invasive Salmonella infections in children in China	2016	2018	Case series	Retrospective	China	Urban tertiary	Children admitted to 10 tertiary hospitals across different provinces in China.	0-18	127	N/A	N/A	Blood, CSF, joint fluid bone	Chart review, convenience sampling	Salmonella spp.		Phoenix OR VITEK	Disk diffusion	CLSI	NA	Yes	some NTS isolates were unclassified as well as some clinical data was missing. Secondly, we notice the potential bias of regional case distribution owing to some clinical factors, especially overuse broad-spectrum antibiotics for febrile children prior to hospitalization with no blood culture testing	C	Retrospective, multi-centre observational study. Risk of bias.	C	Accreditation details not provided. EQA participation not confirmed. Organism ID and AST fully described. No ID or AST errors detected
